# Supplementary material for: Molecular Characterization of Two Totiviruses from the Commensal Yeast Geotrichum candidum
Source: Viruses. 2023 Oct 25;15(11):2150. doi: 10.3390/v15112150 (PMC10674808; doi:10.3390/v15112150)
Supplement: Supplementary file 1 [file viruses-15-02150-s001.zip]

Archive with 1 entries (1 files):
- viruses-2636151-supplementary.pdf
